# Supplementary material for: Leveraging machine learning for the detection of structured interference in Global Navigation Satellite Systems
Source: PeerJ Comput Sci. 2024 Nov 11;10:e2399. doi: 10.7717/peerj-cs.2399 (PMC11623110; doi:10.7717/peerj-cs.2399)
Supplement: Supplemental Information 1 [file peerj-cs-10-2399-s001.zip]

Archive with 1 entries (1 files):
- spoofDetection.ipynb
