# Supplementary material for: Leveraging machine learning for the detection of structured interference in Global Navigation Satellite Systems
Source: PeerJ Comput Sci. 2024 Nov 11;10:e2399. doi: 10.7717/peerj-cs.2399 (PMC11623110; doi:10.7717/peerj-cs.2399)
Supplement: Supplemental Information 1 [file peerj-cs-10-2399-s001.zip › spoofDetection.ipynb]

# %% [markdown]
Project antiSpoofingPy is a small python script that utilizes various machine learning models to detect a GNSS spoofing attack.

Generally machine learning techniques are used to solve two main problems:

1. Regression
2. Classification

Since the model is going to detect a spoofing signal and distinguish it from a real one therefore, it isn't a regression problem but a classification one. For that purpose we will be using classification machine learning models to solve the problem.

For the sake of this experiment the following classification models have been trained and their performance have been compared side by side to identify the one that best fit the needs of this experiment.


# %% [code]
# Step 1: Importing All Required Liberaries
import numpy as np
import pandas as pd
import seaborn as sns
import matplotlib.pyplot as plt
from sklearn.preprocessing import StandardScaler
from sklearn.metrics import confusion_matrix, ConfusionMatrixDisplay
from sklearn.model_selection import cross_val_score, GridSearchCV, train_test_split, KFold
from sklearn.pipeline import Pipeline

# Importing Models from Sci-kit Learn Library
from sklearn.linear_model import LogisticRegression
from sklearn.neighbors import KNeighborsClassifier
from sklearn.tree import DecisionTreeClassifier
from sklearn.svm import SVC
import warnings
warnings.filterwarnings('ignore')


# %% [markdown]
Importing Datasets for training and testing! These datasets are obtained by processing the TEXBAT signals via GNSS SDR, during this experiment, all TEXBAT signals are used to test the performance of the machine learning models in different scenarios.

Datasets used:

1.   CleanStatic.bin
2.   CleanDynamic.bin
3.   ds1.bin
4.   ds2.bin
5.   ds3.bin
6.   ds4.bin
7.   ds5.bin
8.   ds6.bin
9.   ds7.bin
10.  ds8.bin

# %% [code]
cleanStatic = "/content/drive/MyDrive/Anti Spoofing /DataBase/cleanStatic"
cleanDynamic = "/content/drive/MyDrive/Anti Spoofing /DataBase/cleanDynamic"
ds1 = "/content/drive/MyDrive/Anti Spoofing /DataBase/ds1"
ds2 = "/content/drive/MyDrive/Anti Spoofing /DataBase/ds2"
ds3 = "/content/drive/MyDrive/Anti Spoofing /DataBase/ds3"
ds4 = "/content/drive/MyDrive/Anti Spoofing /DataBase/ds4"
ds5 = "/content/drive/MyDrive/Anti Spoofing /DataBase/ds5"
ds6 = "/content/drive/MyDrive/Anti Spoofing /DataBase/ds6"
ds7 = "/content/drive/MyDrive/Anti Spoofing /DataBase/ds7"
ds8 = "/content/drive/MyDrive/Anti Spoofing /DataBase/ds8"

# %% [markdown]
Clean Static Data

# %% [code]
clean_df_1 = pd.read_csv((cleanStatic + '/tracking_ch_0.csv'))
clean_df_2 = pd.read_csv((cleanStatic + '/tracking_ch_1.csv'))
clean_df_3 = pd.read_csv((cleanStatic + '/tracking_ch_2.csv'))
clean_df_4 = pd.read_csv((cleanStatic + '/tracking_ch_3.csv'))
clean_df_5 = pd.read_csv((cleanStatic + '/tracking_ch_4.csv'))
clean_df_6 = pd.read_csv((cleanStatic + '/tracking_ch_5.csv'))
clean_df_7 = pd.read_csv((cleanStatic + '/tracking_ch_6.csv'))
clean_df_8 = pd.read_csv((cleanStatic + '/tracking_ch_7.csv'))
clean_df_1.head()

# %% [code]
fig, axes = plt.subplots(4,2, figsize=(15,8))
ax = axes[0][0]
ax.plot(clean_df_1[["abs_P"]],label="Prompt",color="#C23D4B", alpha= 0.8)
ax.plot(clean_df_1[["abs_E"]],label="Early",color="#4ECDC4")
ax.plot(clean_df_1[["abs_L"]],label="Late",color="#5D5179", alpha= 0.8)
ax.legend(loc="lower left",ncols=3)
ax.set_ylabel("Magnitude", fontsize=10)
ax.set_title("Tracking Channel PRN 16", fontsize=10)
ax.set_xticks([])

ax = axes[0][1]
ax.plot(clean_df_2[["abs_P"]],label="Prompt",color="#C23D4B", alpha= 0.8)
ax.plot(clean_df_2[["abs_E"]],label="Early",color="#4ECDC4")
ax.plot(clean_df_2[["abs_L"]],label="Late",color="#5D5179", alpha= 0.8)
ax.legend(loc="lower left",ncols=3)
ax.set_ylabel("Magnitude", fontsize=10)
ax.set_title("Tracking Channel PRN 13", fontsize=10)
ax.set_xticks([])

ax = axes[1][0]
ax.plot(clean_df_3[["abs_P"]],label="Prompt",color="#C23D4B", alpha= 0.8)
ax.plot(clean_df_3[["abs_E"]],label="Early",color="#4ECDC4")
ax.plot(clean_df_3[["abs_L"]],label="Late",color="#5D5179", alpha= 0.8)
ax.legend(loc="lower left",ncols=3)
ax.set_ylabel("Magnitude", fontsize=10)
ax.set_title("Tracking Channel PRN 3", fontsize=10)
ax.set_xticks([])

ax = axes[1][1]
ax.plot(clean_df_4[["abs_P"]],label="Prompt",color="#C23D4B", alpha= 0.8)
ax.plot(clean_df_4[["abs_E"]],label="Early",color="#4ECDC4")
ax.plot(clean_df_4[["abs_L"]],label="Late",color="#5D5179", alpha= 0.8)
ax.legend(loc="lower left",ncols=3)
ax.set_ylabel("Magnitude", fontsize=10)
ax.set_title("Tracking Channel PRN 23", fontsize=10)
ax.set_xticks([])

ax = axes[2][0]
ax.plot(clean_df_5[["abs_P"]],label="Prompt",color="#C23D4B", alpha= 0.8)
ax.plot(clean_df_5[["abs_E"]],label="Early",color="#4ECDC4")
ax.plot(clean_df_5[["abs_L"]],label="Late",color="#5D5179", alpha= 0.8)
ax.legend(loc="lower left",ncols=3)
ax.set_ylabel("Magnitude", fontsize=10)
ax.set_title("Tracking Channel PRN 10", fontsize=10)
ax.set_xticks([])

ax = axes[2][1]
ax.plot(clean_df_6[["abs_P"]],label="Prompt",color="#C23D4B", alpha= 0.8)
ax.plot(clean_df_6[["abs_E"]],label="Early",color="#4ECDC4")
ax.plot(clean_df_6[["abs_L"]],label="Late",color="#5D5179", alpha= 0.8)
ax.legend(loc="lower left",ncols=3)
ax.set_ylabel("Magnitude", fontsize=10)
ax.set_title("Tracking Channel PRN 6", fontsize=10)
ax.set_xticks([])

ax = axes[3][0]
ax.plot(clean_df_7[["abs_P"]],label="Prompt",color="#C23D4B", alpha= 0.8)
ax.plot(clean_df_7[["abs_E"]],label="Early",color="#4ECDC4")
ax.plot(clean_df_7[["abs_L"]],label="Late",color="#5D5179", alpha= 0.8)
ax.set_xlabel("Duration (ms)", fontsize=12)
ax.set_ylabel("Magnitude", fontsize=12)
ax.set_title("Tracking Channel PRN 7", fontsize=12)
ax.legend(loc="lower left", ncols=3)

ax = axes[3][1]
ax.plot(clean_df_8[["abs_P"]],label="Prompt",color="#C23D4B", alpha= 0.8)
ax.plot(clean_df_8[["abs_E"]],label="Early",color="#4ECDC4")
ax.plot(clean_df_8[["abs_L"]],label="Late",color="#5D5179", alpha= 0.8)
ax.set_xlabel("Duration (ms)", fontsize=12)
ax.set_ylabel("Magnitude", fontsize=12)
ax.set_title("Tracking Channel PRN 19", fontsize=12)
ax.legend(loc="lower left", ncols=3)

fig.savefig("cleanDLL.png",transparent=True)

# %% [code]
ds8_1 = pd.read_excel("/content/drive/MyDrive/Anti Spoofing /DataBase/ds8/dtb.xlsx",sheet_name="tracking_ch_0")
ds8_2 = pd.read_excel("/content/drive/MyDrive/Anti Spoofing /DataBase/ds8/dtb.xlsx",sheet_name="tracking_ch_1")
ds8_3 = pd.read_excel("/content/drive/MyDrive/Anti Spoofing /DataBase/ds8/dtb.xlsx",sheet_name="tracking_ch_2")
ds8_4 = pd.read_excel("/content/drive/MyDrive/Anti Spoofing /DataBase/ds8/dtb.xlsx",sheet_name="tracking_ch_3")
ds8_5 = pd.read_excel("/content/drive/MyDrive/Anti Spoofing /DataBase/ds8/dtb.xlsx",sheet_name="tracking_ch_4")
ds8_6 = pd.read_excel("/content/drive/MyDrive/Anti Spoofing /DataBase/ds8/dtb.xlsx",sheet_name="tracking_ch_5")
ds8_7 = pd.read_excel("/content/drive/MyDrive/Anti Spoofing /DataBase/ds8/dtb.xlsx",sheet_name="tracking_ch_6")
ds8_8 = pd.read_excel("/content/drive/MyDrive/Anti Spoofing /DataBase/ds8/dtb.xlsx",sheet_name="tracking_ch_7")

color1 = ["#13505B", "#0C7489", "#119DA4"] # Shades of blue/seagreen/pata nahi


# %% [code]
ds8_DLL_ch1 = ds8_1[["abs_E","abs_L","abs_P",]].values
ds8_DLL_ch2 = ds8_2[["abs_E","abs_L","abs_P"]].values
ds8_DLL_ch3 = ds8_3[["abs_E","abs_L","abs_P"]].values
ds8_DLL_ch4 = ds8_4[["abs_E","abs_L","abs_P"]].values
ds8_DLL_ch5 = ds8_5[["abs_E","abs_L","abs_P"]].values
ds8_DLL_ch6 = ds8_6[["abs_E","abs_L","abs_P"]].values
ds8_DLL_ch7 = ds8_7[["abs_E","abs_L","abs_P"]].values
ds8_DLL_ch8 = ds8_8[["abs_E","abs_L","abs_P"]].values

spoof = ds8_1[["spoofing"]]

X1 = ds8_DLL_ch1[:]
X2 = ds8_DLL_ch2[:]
X3 = ds8_DLL_ch3[:]
X4 = ds8_DLL_ch4[:]
X5 = ds8_DLL_ch5[:]
X6 = ds8_DLL_ch6[:]
X7 = ds8_DLL_ch7[:]
X8 = ds8_DLL_ch8[:]

y = spoof[:].values

# %% [code]
X_train, X_test, y_train, y_test = train_test_split(X1,y, test_size=0.2, random_state=42)
scaler = StandardScaler()
X_train_scaled = scaler.fit_transform(X_train)
X_test_scaled = scaler.transform(X_test)

# %% [markdown]
Model Performance Evaluation

# %% [code]
models = {"KNN": KNeighborsClassifier(),
          "Logistic\nRegression": LogisticRegression(),
          "SVM": SVC(),
          "Decision\nTree": DecisionTreeClassifier()}
results = []

for model in models.values():
  kf = KFold(n_splits=6, random_state=42, shuffle=True)
  cv_results = cross_val_score(model, X_train_scaled, y_train, cv=kf)
  results.append(cv_results)

print(results)


# %% [code]
models

# %% [code]
fig = plt.figure(figsize=(8,6))

font = {'family': 'serif',
        'weight': 'bold',
        'size': 12}
bplot = plt.boxplot(results, labels=models.keys(),patch_artist=True,showmeans=True, vert=False)
colors = ["#F9CB40","#4ECDC4","#5D5179","#7C7C7C"]

for box, color in zip(bplot["boxes"], colors):
  box.set_facecolor(color)
plt.xlim(right=0.95)

plt.xticks([0.90, 0.91, 0.92, 0.93, 0.94, 0.95],["90%","91%","92%","93%","94%","95%"],rotation=0, fontsize = 12)
plt.yticks(fontsize=12)
plt.xlabel("Percentage Model Accuracy",fontdict=font)
plt.title("Performance Evaluation of Various \n Machine Learning Models for Spoofing Detection",fontdict=font)
plt.grid()
plt.show()
fig.savefig("model_accuracy.png",dpi=600)

# %% [markdown]
From the above figure it is clear that both the Logistic regression model and the support vector classifier model has the highest acccuracy on scaled training data. So we will use LogisticRegression model and Support Vector Classifier models further in this research

# %% [code]
steps = [("scaler", StandardScaler()),
         ("logreg", LogisticRegression())]
pipeline = Pipeline(steps)
pipeline.fit(X_train,y_train)
y_pred_1 = pipeline.predict(X1)
y_pred_2 = pipeline.predict(X2)
y_pred_3 = pipeline.predict(X3)
y_pred_4 = pipeline.predict(X4)
y_pred_5 = pipeline.predict(X5)
y_pred_6 = pipeline.predict(X6)
y_pred_7 = pipeline.predict(X7)

# %% [code]
fig, ax = plt.subplots(figsize=(12,10), ncols=2, nrows=4)
ax[0,0].plot(ds8_1["abs_E"],label="Early")
ax[0,0].plot(ds8_1["abs_L"],label="Late")
ax[0,0].plot(ds8_1["abs_P"],label="Prompt")
ax[0,0].set_title("Abs DLL Values for Channel #1")
ax[0,0].set_ylabel("Magnitude")
ax[0,0].legend(ncols=3)

ax[0,1].scatter(np.arange(0,len(y_pred_1)),y_pred_1)
ax[0,1].set_ylabel("Spoofing")
ax[0,1].set_title("Spoofing Indicator Channel #1")

ax[1,0].plot(ds8_2["abs_E"],label="Early")
ax[1,0].plot(ds8_2["abs_L"],label="Late")
ax[1,0].plot(ds8_2["abs_P"],label="Prompt")
ax[1,0].set_title("Abs DLL Values for Channel #2")
ax[1,0].set_ylabel("Magnitude")
ax[1,0].legend(ncols=3)


ax[1,1].scatter(np.arange(0,len(y_pred_2)),y_pred_2)
ax[1,1].set_ylabel("Spoofing")
ax[1,1].set_title("Spoofing Indicator for Channel #2")

ax[2,0].plot(ds8_3["abs_E"],label="Early")
ax[2,0].plot(ds8_3["abs_L"],label="Late")
ax[2,0].plot(ds8_3["abs_P"],label="Prompt")
ax[2,0].set_title("Abs DLL Values for Channel #3")
ax[2,0].set_ylabel("Magnitude")
ax[2,0].legend(ncols=3)


ax[2,1].scatter(np.arange(0,len(y_pred_4)),y_pred_4)
ax[2,1].set_ylabel("Spoofing")
ax[2,1].set_title("Spoofing Indicator for Channel #3")

ax[3,0].plot(ds8_5["abs_E"],label="Early")
ax[3,0].plot(ds8_5["abs_L"],label="Late")
ax[3,0].plot(ds8_5["abs_P"],label="Prompt")
ax[3,0].set_title("Abs DLL Values for Channel #4")
ax[3,0].set_ylabel("Magnitude")
ax[3,0].set_xlabel("Duration (sec)")
ax[3,0].legend(ncols=3)

ax[3,1].scatter(np.arange(0,len(y_pred_5)),y_pred_5)
ax[3,1].set_xlabel("Duration (sec)")
ax[3,1].set_ylabel("Spoofing")
ax[2,1].set_title("Spoofing Indicator for Channel #4")
plt.show()

# %% [code]
rows = len(y_pred_1)

cnfy = y[:rows]


cnfMatrix = confusion_matrix(cnfy,y_pred_1)
cnfMatrix_percent = (cnfMatrix / cnfMatrix.sum(axis=1)[:, np.newaxis])
plt.figure(figsize=(5,5))
disp = ConfusionMatrixDisplay(confusion_matrix=cnfMatrix_percent,display_labels=["Real","Spoofed"])
disp.plot(colorbar=False,cmap='Purples',values_format=".2%")
plt.grid(False)
plt.title("Confusion Matrix of Logistic Regression Model")
plt.show()
disp.figure_.savefig('cnfMatrix.png',dpi=600)


# %% [code]
import matplotlib

# %% [code]
fig, ax = plt.subplots(ncols=2, nrows=4, figsize=(8,10))
counter = 0
for row in ax:
  counter = counter + 1
  row[0].set_title("Tracking Channel {}".format(counter))
  row[0].set_ylabel("Ampitude")
  row[1].set_title("Spoofing Indicator Channel {}".format(counter))
  row[1].set_ylabel("Spoofing")
  row[0].axvline(x=13000, color='black', linestyle='-.')
  row[1].axvline(x=13000, color='black', linestyle='-.')
  row[0].axvline(x=11000, color='black', linestyle='-.')
  row[1].axvline(x=11000, color='black', linestyle='-.')

ax[0,0].plot(ds8_1["abs_E"],label="Early", c="red")
ax[0,0].plot(ds8_1["abs_L"],label="Late", c="blue")
ax[0,0].plot(ds8_1["abs_P"],label="Prompt", c="green")
ax[0,0].legend()
ax[0,0].set_xticks([])

ax[1,0].plot(ds8_2["abs_E"],label="Early", c="red")
ax[1,0].plot(ds8_2["abs_L"],label="Late", c="blue")
ax[1,0].plot(ds8_2["abs_P"],label="Prompt", c="green")
ax[1,0].legend()
ax[1,0].set_xticks([])

ax[2,0].plot(ds8_3["abs_E"],label="Early", c="red")
ax[2,0].plot(ds8_3["abs_L"],label="Late", c="blue")
ax[2,0].plot(ds8_3["abs_P"],label="Prompt", c="green")
ax[2,0].legend()
ax[2,0].set_xticks([])

ax[3,0].plot(ds8_4["abs_E"],label="Early", c="red")
ax[3,0].plot(ds8_4["abs_L"],label="Late", c="blue")
ax[3,0].plot(ds8_4["abs_P"],label="Prompt", c="green")
ax[3,0].legend()
ax[3,0].set_xlabel("Duration (sec) \n (a)")
ax[3,0].set_xticks([0, 5000, 10000, 15000, 20000, 25000, 30000, 35000], [0, 50, 100, 150, 200, 250, 300, 350], rotation=45)
# Spoofing Indicators for Each channel
ax[0,1].scatter(np.arange(0,len(ds8_1["abs_E"])),y_pred_1)
ax[0,1].set_xticks([])

ax[1,1].scatter(np.arange(0,len(ds8_2["abs_E"])),y_pred_2)
ax[1,1].set_xticks([])

ax[2,1].scatter(np.arange(0,len(ds8_3["abs_E"])),y_pred_3)
ax[2,1].set_xticks([])

ax[3,1].scatter(np.arange(0,len(ds8_4["abs_E"])),y_pred_4)
ax[3,1].set_xlabel("Duration (sec) \n (b)")
ax[3,1].set_xticks([0, 5000, 10000, 15000, 20000, 25000, 30000, 35000], [0, 50, 100, 150, 200, 250, 300, 350], rotation=45)
fig.savefig("ds8_results1.png",dpi=600)

# %% [code]
clean_df1 = pd.read_excel("/content/drive/MyDrive/Anti Spoofing /DataBase/cleanStatic/clean_dtb.xlsx", sheet_name="channel 1")
clean_df2 = pd.read_excel("/content/drive/MyDrive/Anti Spoofing /DataBase/cleanStatic/clean_dtb.xlsx", sheet_name="channel 2")
clean_df3 = pd.read_excel("/content/drive/MyDrive/Anti Spoofing /DataBase/cleanStatic/clean_dtb.xlsx", sheet_name="channel 3")
clean_df4 = pd.read_excel("/content/drive/MyDrive/Anti Spoofing /DataBase/cleanStatic/clean_dtb.xlsx", sheet_name="channel 4")

# %% [code]
clean_X1=clean_df1[["abs_E", "abs_L", "abs_P"]].values
clean_X2=clean_df2[["abs_E", "abs_L", "abs_P"]].values
clean_X3=clean_df3[["abs_E", "abs_L", "abs_P"]].values
clean_X4=clean_df4[["abs_E", "abs_L", "abs_P"]].values


clean_pred_1 = pipeline.predict(clean_X1)
clean_pred_2 = pipeline.predict(clean_X2)
clean_pred_3 = pipeline.predict(clean_X3)
clean_pred_4 = pipeline.predict(clean_X4)


# %% [code]
fig, ax = plt.subplots(ncols=2, nrows=4, figsize=(8,10))

counter = 0
for row in ax:
  counter = counter + 1
  row[0].set_title("Tracking Channel {}".format(counter))
  row[0].set_ylabel("Ampitude")
  row[1].set_title("Spoofing Indicator Channel {}".format(counter))
  row[1].set_ylabel("Spoofing")
  row[1].set_yticks([0, 1])


ax[0,0].plot(clean_df1["abs_E"],label="Early", c="red")
ax[0,0].plot(clean_df1["abs_L"],label="Late", c="blue")
ax[0,0].plot(clean_df1["abs_P"],label="Prompt", c="green")
ax[0,0].legend()
ax[0,0].set_xticks([])

ax[1,0].plot(clean_df2["abs_E"],label="Early", c="red")
ax[1,0].plot(clean_df2["abs_L"],label="Late", c="blue")
ax[1,0].plot(clean_df2["abs_P"],label="Prompt", c="green")
ax[1,0].legend()
ax[1,0].set_xticks([])

ax[2,0].plot(clean_df3["abs_E"],label="Early", c="red")
ax[2,0].plot(clean_df3["abs_L"],label="Late", c="blue")
ax[2,0].plot(clean_df3["abs_P"],label="Prompt", c="green")
ax[2,0].legend()
ax[2,0].set_xticks([])

ax[3,0].plot(clean_df4["abs_E"],label="Early", c="red")
ax[3,0].plot(clean_df4["abs_L"],label="Late", c="blue")
ax[3,0].plot(clean_df4["abs_P"],label="Prompt", c="green")
ax[3,0].legend()
ax[3,0].set_xlabel("Duration (sec) \n (a)")

# Spoofing Indicators for Each channel
ax[0,1].scatter(np.arange(0,len(clean_df1["abs_E"])),clean_pred_1)
ax[0,1].set_xticks([])

ax[1,1].scatter(np.arange(0,len(clean_df2["abs_E"])),clean_pred_2)
ax[1,1].set_xticks([])

ax[2,1].scatter(np.arange(0,len(clean_df3["abs_E"])),clean_pred_3)
ax[2,1].set_xticks([])

ax[3,1].scatter(np.arange(0,len(clean_df4["abs_E"])),clean_pred_4)
ax[3,1].set_xlabel("Duration (sec) \n (b)")

fig.savefig("CleanStatic_results.png",dpi=600)

# %% [code]
from sklearn.metrics import classification_report
print(classification_report(y, y_pred_1[:len(y)]))

# %% [code]
from sklearn.metrics import roc_curve, auc
from sklearn.metrics import roc_auc_score

# %% [code]
y_pred_prob = pipeline.predict_proba(X_test_scaled)[:, 1]

# %% [code]
fpr, tpr, _ = roc_curve(y_test, y_pred_prob)
roc_auc = auc(fpr, tpr)
print(roc_auc)

# %% [code]
import matplotlib
plt.figure(figsize=(8, 6))
plt.rcParams.update(plt.rcParamsDefault)
plt.plot(fpr, tpr, color='#D5573B', lw=2.5, label='ROC curve (area = {:.2f})'.format(roc_auc))
plt.plot([0, 1], [0, 1], color='navy', lw=2, linestyle='--')
plt.xlim([0.0, 1.0])
plt.ylim([0.0, 1.05])
plt.xlabel('False Positive Rate')
plt.ylabel('True Positive Rate')
plt.title('Receiver Operating Characteristic')
plt.legend(loc="lower right")
plt.fill_between(fpr, tpr, color='#00916E', alpha=0.5)  # Add shaded region
plt.savefig("ROC_curve.png", dpi = 600)
plt.show()

# %% [code]
rows = len(y_pred_1)
cnfy = y[:rows]
cnfMatrix = confusion_matrix(cnfy, y_pred_1)
cnfMatrix_percent = cnfMatrix / cnfMatrix.sum(axis=1)[:, np.newaxis]

# %% [code]
plt.figure(figsize=(5, 5))
sns.set(font_scale=1.2)
disp = ConfusionMatrixDisplay(confusion_matrix=cnfMatrix_percent, display_labels=["Real", "Spoofed"])
disp.plot(colorbar=False, cmap='Purples', values_format=".2%")  # Format values as percentages
plt.title("Confusion Matrix (Percentages)")
plt.show()

# %% [code]
fig, ax = plt.subplots(ncols=2, nrows=4, figsize=(8,10))
counter = 0
for row in ax:
  counter = counter + 1
  row[0].set_title("Tracking Channel {}".format(counter))
  row[0].set_ylabel("Ampitude (dB)")
  row[1].set_title("Spoofing Indicator Channel {}".format(counter))
  row[1].set_ylabel("Spoofing")
  row[0].axvline(x=13000, color='black', linestyle='-.')
  row[1].axvline(x=13000, color='black', linestyle='-.')
  row[0].axvline(x=11000, color='black', linestyle='-.')
  row[1].axvline(x=11000, color='black', linestyle='-.')

ax[0,0].plot(ds8_1["abs_E"],label="Early", c="red")
ax[0,0].plot(ds8_1["abs_L"],label="Late", c="blue")
ax[0,0].plot(ds8_1["abs_P"],label="Prompt", c="green")
ax[0,0].legend()
ax[0,0].set_xticks([])

ax[1,0].plot(ds8_2["abs_E"],label="Early", c="red")
ax[1,0].plot(ds8_2["abs_L"],label="Late", c="blue")
ax[1,0].plot(ds8_2["abs_P"],label="Prompt", c="green")
ax[1,0].legend()
ax[1,0].set_xticks([])

ax[2,0].plot(ds8_3["abs_E"],label="Early", c="red")
ax[2,0].plot(ds8_3["abs_L"],label="Late", c="blue")
ax[2,0].plot(ds8_3["abs_P"],label="Prompt", c="green")
ax[2,0].legend()
ax[2,0].set_xticks([])

ax[3,0].plot(ds8_4["abs_E"],label="Early", c="red")
ax[3,0].plot(ds8_4["abs_L"],label="Late", c="blue")
ax[3,0].plot(ds8_4["abs_P"],label="Prompt", c="green")
ax[3,0].legend()
ax[3,0].set_xlabel("Duration (ms) \n (a)")

# Spoofing Indicators for Each channel
ax[0,1].scatter(np.arange(0,len(ds8_1["abs_E"])),y_pred_1)
ax[0,1].set_xticks([])

ax[1,1].scatter(np.arange(0,len(ds8_2["abs_E"])),y_pred_2)
ax[1,1].set_xticks([])

ax[2,1].scatter(np.arange(0,len(ds8_3["abs_E"])),y_pred_3)
ax[2,1].set_xticks([])

ax[3,1].scatter(np.arange(0,len(ds8_4["abs_E"])),y_pred_4)
ax[3,1].set_xlabel("Duration (ms) \n (b)")
plt.show()

# %% [markdown]
Implementing Investigating other machine learning models

# %% [code]
# KNN Model
"""from sklearn.linear_model import LogisticRegression
from sklearn.neighbors import KNeighborsClassifier
from sklearn.tree import DecisionTreeClassifier
from sklearn.svm import SVC"""
from sklearn.metrics import roc_curve, roc_auc_score

# %% [code]
def roc_auc_plot(model_name,ax,fpr, tpr, tpr_color, boundary_color, fill_color, LineWidth=2):
  ax.plot(fpr, tpr, color=color, lw=LineWidth, label='ROC curve (area = {:.2f})'.format(roc_auc))
  ax.plot([0, 1], [0, 1], color=boundary_color, lw=2, linestyle='--')
  ax.set_xlim([0.0, 1.0])
  ax.set_ylim([0.0, 1.05])
  ax.set_xlabel('False Positive Rate')
  ax.set_ylabel('True Positive Rate')
  ax.set_title('Receiver Operating Characteristic')
  ax.legend(loc="lower right")
  ax.fill_between(fpr, tpr, color=fill_color, alpha=0.5)  # Add shaded region
  plt.show()

# %% [code]
KNN = KNeighborsClassifier(n_neighbors=6)
dsc = DecisionTreeClassifier()

# Spoofing Data and Target
X1_ds = ds8_DLL_ch1[:]
X2_ds = ds8_DLL_ch2[:]
X3_ds = ds8_DLL_ch3[:]
X4_ds = ds8_DLL_ch4[:]

y_ds = spoof[:].values

# Clean Data an
clean_X1=clean_df1[["abs_E", "abs_L", "abs_P"]].values
clean_X2=clean_df2[["abs_E", "abs_L", "abs_P"]].values
clean_X3=clean_df3[["abs_E", "abs_L", "abs_P"]].values
clean_X4=clean_df4[["abs_E", "abs_L", "abs_P"]].values


X_train, X_test, y_train, y_test = train_test_split(X1_ds,y_ds,test_size= 0.8, random_state=42)

KNN.fit(X_train,y_train)
knn_test = KNN.predict_proba(clean_X1)[:,1]


y1_ds = KNN.predict(X1_ds)
y2_ds = KNN.predict(X2_ds)
y3_ds = KNN.predict(X3_ds)
y4_ds = KNN.predict(X4_ds)

roc_auc = roc_auc_score(y_test, knn_test)
print('ROC AUC Score :',roc_auc)

# %% [code]
kfpr, ktpr, thresh = roc_curve(y_test, knn_test)

# %% [code]
plt.plot([0, 1], [0, 1], 'k--', label='Random classifier')
plt.plot(kfpr, ktpr, color='blue')
plt.title('Receiver Operating Characteristics')
plt.xlabel('False Positive Rate')
plt.ylabel('True Positive rate')
plt.legend()
plt.show()

# %% [code]
